# Supplementary material for: Dynamics of the impact of COVID-19 on the economic activity of Peru
Source: PLoS One. 2021 Jan 8;16(1):e0244920. doi: 10.1371/journal.pone.0244920 (PMC7793288; doi:10.1371/journal.pone.0244920)
Supplement: S1 Dataset — Daily time series index, March to June 2020. (XLSX) [file pone.0244920.s002.xlsx]

## Sheet: S1Dataset
	Panel data of the ARDL model. Index of the time series in daily frequency from March to June 2020.
	Periodo base 6 de marzo=100.
			Economic activity index		COVID-19 index	Other explanatory variables in index
			Energy demand	Movility index	Propagation basic number	COVID-19 test index	General Stock Market	International Copper Price	Real interest rate	Real exchange rate	Temperature	suppression and economic opening
	Nº	day	average/day	Inversión+Empleo	index	fast and serological	index - Lima	index	index	index	index Cº	strategy, dummy
			COES	GOOGLE	MINSA		BCRP				SENAMHI, accuweather	Team
			Ye	Yi	Re	prut	igb	cob	i	e	tem	d1
	1	06/03/2020	100	100	100	100	100	100	100	100	100	1
	2	07/03/2020	97.7964	83.3573	114	41.2903	100	100	100	100	102.041	1
	3	08/03/2020	91.8533	44.8847	137.8	20	100	100	100	100	106.122	1
	4	09/03/2020	99.4232	111.383	165.8	43.871	94.7347	98.7923	100	100.835	106.122	1
	5	10/03/2020	100.929	106.484	165.8	18.0645	97.0726	99.4051	100	100.706	104.082	1
	6	11/03/2020	99.3626	77.1614	376.08	237.419	93.4834	98.7789	100	101.066	104.082	1
	7	12/03/2020	99.7749	66.7867	394.28	90.9677	83.7377	97.0612	100	102.088	106.122	1
	8	13/03/2020	100.222	52.6657	513	243.226	87.2141	97.4727	100	101.628	104.082	1
	9	14/03/2020	97.7133	46.1095	432.36	201.935	87.2141	97.4727	100	101.628	104.082	1
	10	15/03/2020	91.254	34.5821	504.74	178.71	87.2141	97.4727	100	101.628	102.041	0
	11	16/03/2020	85.9582	42.7954	485.98	318.065	83.2072	94.3997	100	102.175	100	0
	12	17/03/2020	73.7868	40.8501	499.56	235.484	84.2345	91.7606	100	102.304	102.041	0
	13	18/03/2020	71.0668	39.8415	489.9	254.839	79.4267	84.6216	100	102.737	104.082	0
	14	19/03/2020	68.5274	45.4611	518.88	494.194	80.1215	86.2453	100	102.665	100	0
	15	20/03/2020	67.2344	27.7378	487.94	294.839	78.6938	85.9769	55.1234	101.469	102.041	0
	16	21/03/2020	64.9158	32.1326	478.56	443.226	78.6938	85.9769	55.1234	101.469	108.163	0
	17	22/03/2020	61.8891	38.9049	459.1	773.548	78.6938	85.9769	55.1234	101.469	106.122	0
	18	23/03/2020	64.8604	38.9769	430.82	309.677	76.8403	82.7518	55.1234	101.772	106.122	0
	19	24/03/2020	66.7935	38.4006	396.1	225.161	77.8932	86.0798	55.1234	101.397	97.9592	0
	20	25/03/2020	66.9001	44.6686	388.82	662.581	79.5125	86.7087	55.1234	100.807	97.9592	0
	21	26/03/2020	66.227	45.8934	387.7	760.645	79.2054	85.6817	55.1234	98.9198	100	0
	22	27/03/2020	67.6683	44.6686	373.56	545.806	75.9743	85.5699	55.1234	98.5165	100	0
	23	28/03/2020	68.0937	44.0202	353.4	536.129	75.9743	85.5699	55.1234	98.5165	100	0
	24	29/03/2020	64.8208	43.732	358.02	1143.87	75.9743	85.5699	55.1234	98.5165	91.8367	0
	25	30/03/2020	68.3902	47.1902	351.3	505.161	76.0788	85.1762	55.1234	98.9486	93.8776	0
	26	31/03/2020	68.6887	41.4986	345.7	652.258	79.0988	88.3655	55.1234	112.131	93.8776	0
	27	2020-04-01	68.4099	49.8559	348.36	725.161	76.015	85.6191	55.4824	112.816	97.9592	0
	28	2020-04-02	67.8328	43.3718	337.86	600.645	75.3897	87.3054	55.4824	112.718	95.9184	0
	29	2020-04-03	67.2637	57.9251	334.36	526.452	74.0393	86.3124	55.4824	112.702	95.9184	0
	30	2020-04-04	65.5876	28.7464	325.12	327.097	74.0393	86.3124	55.4824	112.702	93.8776	0
	31	2020-04-05	60.6725	41.4265	332.68	1012.26	74.0393	86.3124	55.4824	112.702	97.9592	0
	32	2020-04-06	65.8284	19.8127	329.88	647.742	74.1862	87.1354	55.4824	111.202	95.9184	0
	33	2020-04-07	66.2878	43.8761	313.92	736.129	75.3284	89.7969	55.4824	109.929	97.9592	0
	34	2020-04-08	66.7268	39.6974	315.46	11641.3	76.0824	89.0714	55.4824	109.44	89.7959	0
	35	2020-04-09	63.0906	61.6715	309.16	5722.58	76.0824	89.0714	10.6058	109.44	91.8367	0
	36	2020-04-10	63.3913	34.1499	305.94	5298.06	76.0824	89.3362	10.6058	109.44	95.9184	0
	37	2020-04-11	63.5566	21.83	302.58	5826.45	76.0824	89.3362	10.6058	109.44	93.8776	0
	38	2020-04-12	61.7122	38.6167	303.56	6963.87	76.0824	89.3362	10.6058	109.44	91.8367	0
	39	2020-04-13	64.7336	54.1787	302.02	6845.16	78.6387	89.3362	10.6058	110.142	95.9184	0
	40	2020-04-14	66.0105	58.6455	299.36	9741.94	79.1035	91.859	10.6058	110.598	100	0
	41	2020-04-15	66.0684	62.6081	297.26	4625.16	79.0605	90.9286	10.6058	111.528	97.9592	0
	42	2020-04-16	65.6175	51.2968	297.82	7795.48	79.0046	91.5772	10.6058	111.202	95.9184	0
	43	2020-04-17	64.9024	52.0893	294.88	3900	79.2628	92.9325	10.6058	111.071	93.8776	0
	44	2020-04-18	63.4231	50.4323	300.34	5407.74	79.2628	92.9325	10.6058	111.071	91.8367	0
	45	2020-04-19	59.1548	43.732	295.72	5064.52	79.2628	92.9325	10.6058	111.071	89.7959	0
	46	2020-04-20	64.0003	54.1787	289.42	2752.26	79.9828	92.3108	10.6058	111.153	89.7959	0
	47	2020-04-21	65.1405	39.6254	288.02	4976.13	78.2384	89.4704	10.6058	110.859	93.8776	0
	48	2020-04-22	64.9511	49.7839	280.18	9468.39	78.7703	91.4162	10.6058	110.027	93.8776	0
	49	2020-04-23	64.4241	51.2248	266.32	9572.9	78.7703	91.8858	10.6058	109.636	87.7551	0
	50	2020-04-24	63.6976	47.4063	252.04	8458.71	78.6619	91.586	10.6058	110.125	89.7959	0
	51	2020-04-25	64.1789	45.317	259.74	12803.9	78.6619	91.586	10.6058	110.125	91.8367	0
	52	2020-04-26	61.3951	35.951	251.06	9388.39	78.6619	91.586	10.6058	110.125	87.7551	0
	53	2020-04-27	67.2361	50.9366	230.62	4397.42	77.8191	92.521	10.6058	110.761	85.7143	0
	54	2020-04-28	67.5811	53.0259	231.74	18096.1	78.4485	92.9504	10.6058	110.402	81.6327	0
	55	2020-04-29	68.5609	46.0375	225.02	18483.9	79.0418	93.6303	10.6058	109.962	85.7143	0
	56	2020-04-30	68.0577	59.2939	219	14187.1	80.8232	92.3287	10.6058	110.239	85.7143	0
	57	2020-05-01	65.605	43.732	220.26	15642.6	80.8232	92.3287	11.0845	117.18	89.7959	0
	58	2020-05-02	65.9192	53.098	204.58	8455.48	80.8232	92.3287	11.0845	117.18	87.7551	0
	59	2020-05-03	62.826	41.3545	198.42	12575.5	80.8232	92.3287	11.0845	117.18	89.7959	0
	60	2020-05-04	67.0919	52.2334	182.46	6707.1	80.5116	91.1478	11.0845	117.423	85.7143	0
	61	2020-05-05	67.3864	58.9337	180.64	13604.5	81.486	91.7427	11.0845	117.579	87.7551	0
	62	2020-05-06	67.1124	62.1758	175.18	14760.6	81.7774	92.4584	11.0845	118.065	85.7143	0
	63	2020-05-07	65.2475	57.2767	174.62	11975.5	82.55	93.8137	11.0845	118.134	85.7143	0
	64	2020-05-08	64.4899	48.415	179.94	16238.7	84.2679	93.8137	11.0845	117.77	85.7143	0
	65	2020-05-09	64.1702	75.9366	179.8	13587.1	84.2679	93.8137	11.0845	117.77	87.7551	0
	66	2020-05-10	58.8201	45.245	175.18	6890.32	84.2679	93.8137	11.0845	117.77	89.7959	0
	67	2020-05-11	65.3892	55.4755	167.48	5121.94	83.4827	93.4648	11.0845	118.567	89.7959	0
	68	2020-05-12	68.7629	55.7637	162.44	12451.6	84.6873	93.5319	11.0845	118.689	83.6735	0
	69	2020-05-13	69.4796	57.4928	171.82	13634.2	82.8141	92.8771	11.0845	119.122	79.5918	0
	70	2020-05-14	68.442	53.5303	166.64	21929	82.7204	92.5702	11.0845	119.712	75.5102	0
	71	2020-05-15	68.1754	63.9049	167.06	11671.6	83.0646	92.2526	11.0845	119.486	81.6327	0
	72	2020-05-16	67.6	45.317	165.8	16192.9	83.0646	92.2526	11.0845	119.486	75.5102	0
	73	2020-05-17	63.4499	48.1268	162.86	12987.7	83.0646	92.2526	11.0845	119.486	79.5918	0
	74	2020-05-18	68.8978	60.879	155.16	6786.45	85.7452	94.686	11.0845	118.637	73.4694	0
	75	2020-05-19	71.7965	62.8242	154.32	11903.2	84.5544	95.3033	11.0845	118.845	75.5102	0
	76	2020-05-20	71.4558	54.9712	147.32	23123.2	84.3662	96.9315	11.0845	118.134	77.551	0
	77	2020-05-21	71.8383	66.4986	146.9	13598.1	84.3467	95.9698	11.0845	118.03	69.3878	0
	78	2020-05-22	72.5725	75.5043	140.88	9049.03	83.9404	94.1099	11.0845	118.81	75.5102	0
	79	2020-05-23	72.2785	59.9424	138.92	24396.8	83.9404	94.1099	11.0845	118.81	73.4694	0
	80	2020-05-24	68.4896	70.6052	128.84	21049	83.9404	94.1099	11.0845	118.81	77.551	0
	81	2020-05-25	73.5713	72.2622	132.76	12874.2	84.2184	94.1099	11.0845	118.827	79.5918	1
	82	2020-05-26	76.5216	75.2882	134.86	22451	84.6863	95.3167	11.0845	118.706	77.551	1
	83	2020-05-27	77.622	67.5793	131.08	19069	85.9979	95.3167	11.0845	119.642	81.6327	1
	84	2020-05-28	77.9244	61.6715	133.04	15173.5	86.2824	95.3167	11.0845	119.33	85.7143	1
	85	2020-05-29	77.8782	60.2305	136.26	22464.5	85.2067	95.3167	11.0845	118.983	77.551	1
	86	2020-05-30	73.8431	57.0605	141.02	31671.6	85.2067	95.3167	11.0845	118.983	77.551	1
	87	2020-05-31	68.1299	73.5591	148.3	29784.5	85.2067	95.3167	11.0845	118.983	79.5918	1
	88	2020-06-01	74.1723	60.2305	145.78	11474.2	86.096	97.6606	11.0845	118.446	75.5102	1
	89	2020-06-02	76.6255	55.1153	146.06	10327.1	86.3011	98.5284	11.0845	117.995	75.5102	1
	90	2020-06-03	78.4104	54.755	136.4	14818.7	89.3696	98.3942	11.0845	117.544	75.5102	1
	91	2020-06-04	77.9115	53.8184	135.84	13042.6	90.8804	98.3942	11.0845	118.637	71.4286	1
	92	2020-06-05	80.9856	66.4265	134.58	12023.9	90.8804	98.3942	11.0845	118.637	71.4286	1
	93	2020-06-06	79.2189	66.4265	133.88	11958.1	90.8804	98.3942	11.0845	118.637	75.5102	1
	94	2020-06-07	74.4217	66.4265	133.32	12227.7	90.8804	98.3942	11.0845	118.637	73.4694	1
			25.5783	33.5735	-33.32	-12127.7	9.11963	1.60583	88.9155	-18.6367	26.5306
